# Supplementary material for: TSWV Infection Differentially Reshapes the Symbiotic Microbiome of Two Frankliniella Thrips Species
Source: Viruses. 2025 Dec 16;17(12):1625. doi: 10.3390/v17121625 (PMC12737653; doi:10.3390/v17121625)
Supplement: Supplementary file 1 [file viruses-17-01625-s001.zip]

Archive with 1 entries (1 files):
- viruses-4030312-supplementary.pdf
